# Supplementary material for: Predictors for Returning to Paid Work after Transient Ischemic Attack and Minor Ischemic Stroke
Source: J Pers Med. 2022 Jul 6;12(7):1109. doi: 10.3390/jpm12071109 (PMC9325246; doi:10.3390/jpm12071109)
Supplement: Supplementary file 1 [file jpm-12-01109-s001.zip]

Archive with 1 entries (1 files):
- jpm-1785932-SI.pdf
